# Supplementary material for: Utility of Ki-67 index combined with alpha-fetoprotein and lactate dehydrogenase in distinguishing mature from immature ovarian teratomas in children
Source: Front Neurol. 2026 Apr 21;17:1757328. doi: 10.3389/fneur.2026.1757328 (PMC13138887; doi:10.3389/fneur.2026.1757328)
Supplement: Supplementary file 1 [file Table_1.xlsx]

## Sheet: Sheet1
ID	Age_years	Sex_Female	Post_pubertal	Symptom_category_count	Psychiatric	Seizures	Movement_disorder	Speech_dysfunction	Autonomic_dysfunction	Central_hypoventilation	Altered_consciousness	Sleep_disturbance	CSF_pleocytosis	CSF_protein_elevated	MRI_abnormal	MRI_Frontal	MRI_Temporal	MRI_Hippocampus	MRI_Brainstem	MRI_multifocal	EEG_background_slowing	EEG_epileptiform	EEG_extreme_delta_brush	Immature_teratoma	Tumor_right	Tumor_max_diameter_cm	Ki67_category	Ki67_percent	AFP_elevated	LDH_elevated	Severe_disease	ICU_stay_days	Second_line_immunotherapy	Poor_outcome_12m	mRS_12m	mRS_6m	Time_to_mRS_leq2_months	Relapse	Death	Onset_to_resection_days	Resection_delay_gt21d	Onset_to_first_immunotherapy_days
1	15.09	1	0	2	1	0	1	0	0	0	0	0	1	1	0	0	0	0	0	0	1	1	0	0	0	4.68	>40	55.87	0	1	0	1.16	1	0	2	1	8.76	0	0	19.6	0	9.5
2	13.82	1	1	6	1	1	1	1	1	0	1	0	1	0	1	0	0	0	0	1	1	0	0	0	0	7.66	<20	9.11	0	0	1	4.53	1	1	5	5		0	0	37.1	1	19.7
3	15.4	1	1	3	0	1	0	1	1	0	0	0	1	1	1	1	0	1	0	0	1	1	0	0	1	6.43	20-40	37.77	0	0	1	17.13	0	1	3	3		0	0	19.8	0	1.2
4	17.15	1	1	3	1	0	1	1	0	0	0	0	0	1	1	0	0	0	0	0	1	0	0	0	1	8.77	20-40	28.15	0	0	0	0.64	0	0	2	2	10.37	0	0	12.1	0	8.1
5	13.63	1	1	2	1	0	1	0	0	0	0	0	1	0	0	0	0	0	0	0	1	0	0	1	0	10.17	<20	6.22	1	1	1	13.7	0	0	0	3	6.24	0	0	22.6	1	10.3
6	13.63	1	0	5	1	0	1	0	1	0	1	1	0	0	0	0	0	0	0	0	1	0	0	0	0	11.98	<20	13.64	1	0	1	6.1	0	1	3	5		0	0	22.1	1	9.5
7	17.26	1	0	2	0	1	1	0	0	0	0	0	1	0	0	0	0	0	0	0	1	1	0	0	1	7.96	<20	6.59	0	1	1	7.76	1	1	3	4		0	0	36.2	1	18.7
8	15.63	1	1	3	1	1	0	0	0	0	1	0	1	0	0	0	0	0	0	0	1	1	0	0	0	7.45	20-40	27.21	1	0	0	0.42	0	1	5	4		0	0	17.9	0	15.2
9	13.16	1	1	5	1	0	1	0	1	1	1	0	0	0	1	0	0	0	0	1	0	0	0	0	1	7.19	<20	12.1	0	1	1	15.51	0	0	2	2	7.88	0	0	24.3	1	16.3
10	15.19	1	1	5	1	1	1	0	1	0	0	1	0	0	0	0	0	0	0	0	1	1	0	0	1	6.09	20-40	36.74	0	0	0	2.74	0	1	4	4		0	0	19.3	0	25.8
11	13.17	1	1	3	1	0	1	1	0	0	0	0	1	1	0	0	0	0	0	0	1	1	0	1	1	8.48	<20	11.91	1	1	1	8.29	1	1	4	4		0	0	37.1	1	13.6
12	13.17	1	0	3	1	1	0	0	0	0	1	0	0	0	0	0	0	0	0	0	0	1	0	0	1	6.21	<20	14.83	1	0	1	26.35	1	0	1	2	8.4	0	0	22.8	1	8.7
13	14.58	1	1	5	1	1	1	1	1	0	0	0	0	0	1	0	0	0	1	0	1	0	1	0	1	7.14	20-40	38.87	0	0	0	0.56	0	0	2	1	8.34	0	0	13.5	0	9
14	10.27	1	1	4	0	1	1	0	1	0	1	0	0	1	0	0	0	0	0	0	0	0	0	1	0	10.44	<20	6.84	0	1	0	0.88	0	0	1	1	7.55	0	0	22.5	1	7.5
15	10.65	1	1	3	1	0	1	0	1	0	0	0	1	0	0	0	0	0	0	0	0	1	1	1	0	5.79	>40	48.97	1	1	0	2.1	0	0	1	2	8.89	0	0	20.2	0	10.1
16	12.98	1	1	4	1	0	1	0	0	0	1	1	1	0	1	0	0	0	0	0	1	1	0	0	0	9.08	>40	52.44	1	0	0	0.08	0	0	0	3	8.36	0	0	14.6	0	6.3
17	12.07	1	1	3	0	0	1	0	1	1	0	0	0	1	1	1	0	0	0	0	1	1	0	0	1	9.43	20-40	28.59	0	0	0	2.35	0	1	4	4		0	0	21.5	1	9.6
18	14.73	1	1	3	1	1	0	0	0	0	1	0	1	1	0	0	0	0	0	0	1	0	0	0	1	6.56	20-40	28.4	0	0	1	12.12	1	0	2	1	4.92	0	0	4.7	0	11.8
19	12.28	1	1	2	1	1	0	0	0	0	0	0	0	0	0	0	0	0	0	0	1	0	1	0	0	2.56	>40	67.32	0	0	0	2.53	0	0	1	1	9.14	0	0	20.8	0	11.8
20	11.28	1	1	3	0	0	1	1	0	0	0	1	0	1	1	0	1	0	0	0	1	1	0	0	1	5.58	<20	15	0	0	0	8.8	0	0	0	3	9.17	0	0	7.4	0	6.1
21	17.03	1	1	3	1	1	0	0	0	0	0	1	0	0	0	0	0	0	0	0	0	1	0	1	1	10.39	<20	13.51	1	1	0	2.94	1	0	2	1	5.87	0	0	19.1	0	12.9
22	13.65	1	1	1	1	0	0	0	0	0	0	0	0	0	1	0	0	0	0	0	1	1	1	0	1	6.75	<20	9.33	1	1	0	2.74	0	0	0	1	7.48	1	0	16.6	0	6.8
23	14.24	1	1	4	0	1	1	1	0	0	1	0	0	0	0	0	0	0	0	0	1	0	0	0	0	4.8	>40	64.89	0	0	0	6.85	1	0	2	2	8.77	0	0	23.2	1	10.3
24	11.25	1	1	3	1	1	1	0	0	0	0	0	1	0	0	0	0	0	0	0	0	0	0	0	1	5.79	<20	18.37	0	0	0	2.07	0	0	2	2	6.98	0	0	16.3	0	12.6
25	13.01	1	1	4	1	0	0	1	1	1	0	0	0	0	0	0	0	0	0	0	0	1	0	1	1	9.48	20-40	35.78	0	1	0	2.89	0	0	1	2	9.55	0	0	16.1	0	9.2
26	14.32	1	1	6	1	1	1	1	1	0	1	0	1	0	0	0	0	0	0	0	1	1	1	0	0	7.89	>40	41.05	1	0	1	4.69	1	0	0	1	12.13	0	0	23.5	1	11.1
27	11.8	1	1	2	0	1	1	0	0	0	0	0	1	0	1	1	0	0	0	1	1	1	0	0	1	6.32	>40	59.46	0	0	0	4.92	0	0	2	1	5.83	1	0	20.7	0	7.2
28	14.85	1	1	3	1	0	1	1	0	0	0	0	0	0	1	0	0	0	0	0	1	0	0	0	1	6.07	20-40	21.92	1	0	0	1.32	0	0	2	3	4.64	1	0	20.6	0	8.5
29	12.9	1	1	7	1	1	1	1	1	1	1	0	0	1	0	0	0	0	0	0	1	1	0	1	1	7.02	<20	8.61	1	0	0	4.94	0	0	1	1	8.01	0	0	21.7	1	8.5
30	13.52	1	1	5	1	1	0	0	0	1	1	1	0	0	1	0	0	0	0	0	1	0	1	1	1	5.96	>40	42.73	0	1	0	0.69	0	1	5	4		0	0	16.2	0	11.9
31	12.9	1	1	6	1	1	1	1	1	0	1	0	0	0	0	0	0	0	0	0	1	0	0	0	0	10.03	20-40	31.87	0	0	0	4.04	1	0	0	3	8.84	0	0	23.7	1	8.6
32	17.8	0	1	3	1	0	1	0	0	1	0	0	1	0	1	0	0	1	0	0	0	1	1	0	1	6.16	<20	14.61	1	0	0	4.05	0	0	1	2	6.94	0	0	22.7	1	3.1
33	14.07	0	1	5	1	1	0	0	1	1	1	0	1	0	1	0	0	0	0	0	1	1	0	0	1	9.23	<20	6.6	1	0	1	3.82	1	0	2	2	10.31	0	0	11.3	0	7.3
34	11.98	1	1	5	1	1	1	0	1	1	0	0	0	0	1	0	0	0	0	0	1	1	1	0	0	9.84	>40	52.13	0	0	0	1.81	0	0	2	1	4.72	0	1	16.7	0	8.2
35	15.75	1	0	5	1	1	1	0	0	1	1	0	1	0	0	0	0	0	0	0	1	0	0	0	0	8.8	20-40	29.21	1	1	1	16.51	0	0	0	2	8.79	0	0	18.1	0	8.3
36	11.66	1	1	5	1	1	1	1	1	0	0	0	1	0	1	1	0	0	0	0	1	0	0	1	0	6.94	>40	51.7	1	1	0	2.17	0	1	5	5		0	0	30.3	1	15
37	14.52	1	0	3	0	1	1	0	0	0	0	1	1	0	0	0	0	0	0	0	0	0	0	0	1	7.61	>40	44.51	0	0	1	6.33	0	1	4	5		0	0	34.9	1	16
38	10.18	1	1	4	1	1	0	0	1	0	0	1	1	0	0	0	0	0	0	0	0	0	1	1	1	7.75	20-40	28.54	1	1	1	9.52	0	0	1	1	6.19	1	1	28.4	1	11.2
39	11.44	1	1	6	1	1	1	1	1	0	1	0	1	0	0	0	0	0	0	0	0	1	0	0	0	4.99	20-40	34.52	0	0	0	7.33	0	0	0	1	10.84	0	0	26	1	12.8
40	14.49	1	1	4	1	1	1	0	1	0	0	0	1	0	1	0	0	0	0	0	1	0	0	0	0	7.45	20-40	22.28	0	0	0	2.3	0	0	2	3	11.39	0	0	9.2	0	6.7
41	15.58	1	1	3	0	1	1	0	0	0	0	1	1	1	0	0	0	0	0	0	1	0	0	0	1	4.44	<20	6.12	1	1	0	3.69	0	0	0	3	5.87	0	0	22.8	1	4.5
42	14.44	1	1	5	0	1	1	1	0	1	1	0	1	0	0	0	0	0	0	0	1	1	0	1	1	10.18	20-40	27.39	0	0	1	0.4	0	0	1	3	6.3	0	0	27.7	1	5.1
43	13.87	1	1	5	1	0	1	0	0	1	1	1	0	0	0	0	0	0	0	0	1	0	0	1	1	6.87	>40	68.31	1	1	0	2.6	0	0	0	1	9.12	0	0	21.1	1	7.4
44	13.5	1	1	3	1	0	1	0	1	0	0	0	1	1	0	0	0	0	0	0	1	0	0	0	0	7.2	20-40	33.03	0	0	0	1.42	0	0	2	2	6.63	0	0	26	1	7.9
45	11.14	1	1	4	1	1	1	0	0	0	1	0	1	0	0	0	0	0	0	0	0	0	0	1	1	8.37	>40	60.68	0	0	0	1.51	0	1	4	5		0	0	51.7	1	11.8
46	12.66	1	1	3	0	1	1	0	0	0	1	0	0	1	0	0	0	0	0	0	1	0	0	1	1	7.28	20-40	27.51	0	0	1	8.77	1	0	2	2	7.31	0	0	25.6	1	4.1
47	13.18	0	1	4	1	1	1	0	0	0	1	0	1	1	1	0	0	0	0	0	1	0	0	0	1	7.97	20-40	31.69	0	1	0	3.34	0	0	0	2	7.45	0	0	20.1	0	7.5
48	16.21	1	1	3	1	0	1	1	0	0	0	0	0	0	1	0	0	0	0	0	1	0	0	1	0	6.85	20-40	21.18	1	1	0	6.36	1	1	4	3		0	0	42.1	1	17.5
49	14.79	1	0	3	1	0	1	0	0	0	1	0	0	1	0	0	0	0	0	0	1	1	0	0	0	8.54	20-40	32.45	0	0	1	2.75	1	0	1	2	3.56	0	0	19.4	0	11.7
50	10.57	1	0	3	1	1	1	0	0	0	0	0	1	0	0	0	0	0	0	0	1	1	1	0	1	4.11	20-40	37.44	0	0	1	2.72	1	0	2	1	7.37	0	0	18.6	0	7.1
51	14.75	1	0	4	1	1	1	0	1	0	0	0	1	0	0	0	0	0	0	0	0	0	0	0	0	7.05	<20	13.58	0	0	0	0.73	1	0	2	2	6.02	0	0	15.9	0	7.6
52	13.33	1	1	4	1	0	1	0	1	0	0	1	0	0	0	0	0	0	0	0	0	1	0	0	0	10.68	20-40	36.73	0	1	1	18.16	1	0	0	3	6.41	0	0	29.3	1	5.6
53	12.75	1	1	2	1	0	0	0	0	0	1	0	0	1	1	0	0	0	0	0	0	1	0	1	1	5.8	<20	15.14	1	1	0	6.97	1	0	1	2	10.29	0	0	12.7	0	9.2
54	15.32	1	0	3	1	0	0	1	0	0	1	0	1	1	1	0	0	0	0	0	1	1	1	0	1	5.44	20-40	23.17	1	0	0	3.95	0	0	0	3	4.89	0	0	29.1	1	5.9
55	16.16	1	1	2	1	0	1	0	0	0	0	0	0	0	0	0	0	0	0	0	1	1	0	1	1	8.83	20-40	37.24	0	0	0	2.07	0	1	4	3		0	0	36.6	1	19.8
56	15.96	1	0	2	1	1	0	0	0	0	0	0	1	0	0	0	0	0	0	0	1	0	0	1	0	8.16	20-40	22.2	1	1	0	3.2	0	0	0	2	9.03	0	0	8.6	0	2.2
57	12.42	1	0	3	1	1	0	0	1	0	0	0	0	0	1	0	0	0	0	1	1	0	0	0	0	7.5	>40	56.49	0	1	0	3.9	0	0	1	3	6.84	0	0	21	0	7.9
58	13.48	1	1	6	1	1	1	1	0	1	1	0	1	1	0	0	0	0	0	0	0	1	1	1	0	8.78	20-40	23.56	0	0	1	6.92	1	0	1	1	6.84	0	0	3.7	0	10.5
59	14.76	1	1	4	1	0	1	1	0	0	1	0	0	0	1	0	1	0	0	0	1	1	0	0	0	8.07	20-40	21.21	0	1	1	6.66	0	0	1	1	8.98	0	0	22.8	1	10
60	16.05	1	1	4	1	1	1	1	0	0	0	0	0	0	0	0	0	0	0	0	1	1	0	0	1	9.02	20-40	28.6	0	0	0	0.93	0	0	1	2	8.08	0	0	24.6	1	20.1
61	13.14	1	1	4	1	0	1	0	1	0	1	0	0	0	1	0	0	0	0	0	1	0	0	0	0	7.62	20-40	26.31	1	0	0	2.21	0	0	2	1	8.54	0	0	14.3	0	10.7
62	13.73	1	1	5	1	0	1	0	1	0	1	1	0	1	0	0	0	0	0	0	1	0	0	0	1	6.32	<20	11.8	1	0	1	27.89	1	0	1	3	9.34	0	0	19.3	0	5.3
63	11.89	1	1	4	1	1	1	1	0	0	0	0	1	0	1	0	0	0	0	0	0	1	0	1	1	9.15	<20	13.08	1	1	0	2.51	0	0	0	3	6.74	0	0	32.1	1	8.9
64	11.71	1	1	5	1	0	1	1	0	0	1	1	1	0	0	0	0	0	0	0	1	0	0	0	0	10.6	<20	5.61	0	1	1	15.73	0	0	2	2	6.18	0	0	14.9	0	2.2
65	15.73	1	0	6	1	1	1	1	0	0	1	1	1	0	1	0	0	0	0	0	1	0	0	0	0	6.53	20-40	23.21	1	0	0	0.49	0	0	0	1	5.23	0	0	11	0	9
66	16.81	1	1	5	1	0	1	1	0	1	0	1	1	1	1	1	0	0	0	0	1	0	0	0	1	4.85	<20	12.82	0	0	0	4.51	0	0	1	2	5.75	0	0	28.8	1	6
67	13.96	1	1	3	1	1	0	0	0	0	0	1	0	0	1	0	1	0	0	0	1	0	0	0	0	9.01	<20	9.8	0	0	0	1.48	0	0	1	3	13.3	0	0	32.1	1	13
68	16.11	1	1	6	1	0	1	1	1	1	1	0	1	0	0	0	0	0	0	0	0	1	1	1	0	7.56	<20	15.21	1	1	0	1.56	0	1	3	3		1	0	31.6	1	13.1
69	14.82	1	1	4	1	0	0	1	1	0	0	1	1	1	0	0	0	0	0	0	0	0	1	0	1	2.45	>40	59.92	0	0	1	21.94	1	0	0	2	9.89	0	0	25.5	1	8.8
70	12.81	1	0	6	1	1	1	1	1	0	0	1	0	0	1	0	0	0	0	0	0	0	0	1	0	9.49	<20	16.84	1	0	0	2.34	0	0	1	2	4.7	1	0	27.8	1	6.8
71	14.82	1	1	3	0	1	0	0	0	1	1	0	0	0	0	0	0	0	0	0	0	0	0	0	1	5.73	20-40	33.46	0	0	1	18.55	1	1	5	4		0	0	24.2	1	26.8
72	17.18	1	1	5	1	1	1	0	0	0	1	1	0	1	0	0	0	0	0	0	1	0	0	0	1	6.62	<20	11.02	0	0	0	3.47	0	0	1	1	4.76	0	0	15	0	8
73	14.03	1	0	3	1	0	1	0	1	0	0	0	0	1	0	0	0	0	0	0	1	0	0	1	1	8.46	20-40	33.11	1	0	0	3.29	1	0	1	3	8.36	0	0	27	1	16.6
74	17.23	1	1	3	1	1	1	0	0	0	0	0	1	0	1	0	1	0	0	0	1	0	0	0	0	7.18	<20	8.86	0	0	0	2.59	0	1	4	3		0	0	48.5	1	21.3
75	8.86	1	1	5	1	0	1	1	0	1	1	0	1	1	0	0	0	0	0	0	1	1	0	1	0	9.22	<20	9.29	0	1	0	3.2	0	1	3	3		0	0	37.2	1	19.3
76	15.74	1	1	5	1	0	1	1	1	0	0	1	0	0	1	0	0	0	0	1	0	0	1	0	1	5.93	20-40	35.2	0	0	1	14.36	1	0	1	3	8.49	1	0	12.2	0	10.8
77	14.27	1	1	5	1	1	0	0	0	1	1	1	0	0	1	0	0	0	0	1	1	0	0	0	1	7.83	<20	11.25	0	1	0	1.35	1	0	2	3	8.5	0	0	32.3	1	10.9
78	13.5	1	1	6	1	1	1	0	1	0	1	1	1	0	0	0	0	0	0	0	0	0	0	0	0	6.28	<20	16.18	0	0	0	2.82	1	0	0	1	6.89	0	0	14.7	0	1.6
79	14.28	1	1	4	1	1	0	1	1	0	0	0	0	1	1	0	0	0	0	0	1	1	1	0	1	8.28	<20	16.51	0	0	1	21.35	0	0	0	1	7.15	0	0	16.1	0	8.2
80	10.12	1	1	4	1	0	1	1	0	1	0	0	1	0	0	0	0	0	0	0	1	1	1	0	0	8.03	<20	17.01	1	1	0	3.72	0	0	0	1	8.06	0	0	20.8	0	12.7
81	13.66	1	0	1	1	0	0	0	0	0	0	0	1	0	0	0	0	0	0	0	1	1	0	1	0	5.93	<20	17.83	1	1	0	1.54	0	1	4	4		0	0	47.1	1	16.1
82	14.81	1	0	4	1	1	1	0	0	1	0	0	0	0	0	0	0	0	0	0	0	0	0	1	1	9.97	<20	11.03	1	1	0	2.55	0	0	2	1	7.57	0	0	24.4	1	3.7
83	17.06	1	1	2	1	0	0	1	0	0	0	0	0	0	0	0	0	0	0	0	1	0	0	1	0	6.73	>40	50.25	1	0	1	4.91	0	1	3	3		0	0	35.7	1	16.1
84	13.06	1	1	3	0	1	0	0	1	0	1	0	0	1	1	0	0	0	0	0	1	1	0	1	1	9.42	20-40	31.48	1	0	0	3.78	0	0	1	2	2.96	0	0	21.6	1	16.1
